# Supplementary material for: The Gut Microbiota in Young Adults with High-Functioning Autism Spectrum Disorder and Its Performance as Diagnostic Biomarkers
Source: Nutrients. 2025 May 22;17(11):1748. doi: 10.3390/nu17111748 (PMC12158130; doi:10.3390/nu17111748)
Supplement: Supplementary file 1 [file nutrients-17-01748-s001.zip]

Archive with 1 entries (1 files):
- nutrients-3629487-supplementary.pdf
